# Supplementary material for: Genomic evidence of speciation reversal in ravens
Source: Nat Commun. 2018 Mar 2;9:906. doi: 10.1038/s41467-018-03294-w (PMC5834606; doi:10.1038/s41467-018-03294-w)
Supplement: Supplementary file 3 — Supplementary Data 1 [file 41467_2018_3294_MOESM3_ESM.xlsx]

## Sheet: Supplementary Data 1
Species	Sample ID	Museum Accession	Museum / Collector	Year	mtDNA	ACO1	RHOD	IRF2	PCBD	MYO2	RPL5	VIM	CLOCK	ddRAD	# raw ddRAD reads	# filtered ddRAD loci	Region	Country	State	Locality	Latitude	Longitude
Common	AK_MBK21	USNM 622485	USNM	NA	Y*												HOL	USA	Alaska	Fairbanks	64.838	-147.716
Common	AK_MBK38	USNM MBK38	USNM	NA	Y*												HOL	USA	Alaska	Fairbanks	64.838	-147.716
Common	AKMBK40	USNM 622710	USNM	NA	Y*	Y	Y	Y	Y	Y	Y	Y	Y	Y	418000	1171	HOL	USA	Alaska	Fairbanks	64.838	-147.716
Common	AK10749	UAM 10749	UAM	2001	Y*												HOL	USA	Alaska	Fairbanks	64.838	-147.716
Common	AK10750	UAM 10750	UAM	2001	Y*												HOL	USA	Alaska	Fairbanks	64.838	-147.716
Common	AK10751	UAM 10751	UAM	2001	Y*												HOL	USA	Alaska	Fairbanks	64.838	-147.716
Common	AK10753	UAM 10753	UAM	2001	Y*												HOL	USA	Alaska	Fairbanks	64.838	-147.716
Common	AK10754	UAM 10754	UAM	2001	Y*												HOL	USA	Alaska	Fairbanks	64.838	-147.716
Common	AK10803	UAM 10803	UAM	2002	Y*												HOL	USA	Alaska	Fairbanks	64.838	-147.716
Common	AK10886	UAM 10886	UAM	2002	Y*												HOL	USA	Alaska	Fairbanks	64.838	-147.716
Common	AK10887	UAM 10887	UAM	2002	Y*												HOL	USA	Alaska	Fairbanks	64.838	-147.716
Common	AK10888	UAM 10888	UAM	2002	Y*	Y	Y	Y	Y	Y	Y	Y	Y				HOL	USA	Alaska	Fairbanks	64.838	-147.716
Common	AK10889	UAM 10889	UAM	2002	Y*												HOL	USA	Alaska	Fairbanks	64.838	-147.716
Common	AK10890	UAM 10890	UAM	2002	Y*												HOL	USA	Alaska	Fairbanks	64.838	-147.716
Common	AK10891	UAM 10891	UAM	2002	Y*												HOL	USA	Alaska	Fairbanks	64.838	-147.716
Common	AK10892	UAM 10892	UAM	2002	Y*												HOL	USA	Alaska	Fairbanks	64.838	-147.716
Common	AK10893	UAM 10893	UAM	2002	Y*												HOL	USA	Alaska	Fairbanks	64.838	-147.716
Common	AK10895	UAM 10895	UAM	2002	Y*												HOL	USA	Alaska	Fairbanks	64.838	-147.716
Common	AK112	USNM 622698	USNM	NA	Y*												HOL	USA	Alaska	Fairbanks	64.838	-147.716
Common	AK53954	UWBM 53954	UWBM	1995	Y*												HOL	USA	Alaska	Fairbanks	64.838	-147.716
Common	AK53955	UWBM 53955	UWBM	1995	Y*												HOL	USA	Alaska	Fairbanks	64.838	-147.716
Common	AKK01	UAM30047	UAM	NA	Y												HOL	USA	Alaska	Anchorage	61.218	-149.9
Common	AKK02	UAM30819	UAM	NA	Y												HOL	USA	Alaska	Anchorage	61.218	-149.9
Common	AKK03	UAM30042	UAM	NA	Y												HOL	USA	Alaska	Anchorage	61.218	-149.9
Common	AKK04	UAM29056	UAM	NA	Y												HOL	USA	Alaska	Anchorage	61.218	-149.9
Common	AKK05	UAM29057	UAM	NA	Y												HOL	USA	Alaska	Anchorage	61.218	-149.9
Common	AKK06	UAM31085	UAM	NA	Y	Y	Y	Y	Y	Y	Y	Y	Y				HOL	USA	Alaska	Sitka	57.053	-135.33
Common	AKK07	UAM30329	UAM	NA	Y	Y											HOL	USA	Alaska	Sitka	57.053	-135.33
Common	AKK08	UAM30328	UAM	NA	Y	Y								Y	426000	1162	HOL	USA	Alaska	Sitka	57.053	-135.33
Common	AKK09	UAM30326	UAM	NA	Y	Y	Y	Y	Y	Y	Y	Y	Y				HOL	USA	Alaska	Sitka	57.053	-135.33
Common	AKK10	UAM30331	UAM	NA	Y	Y								Y	809000	1167	HOL	USA	Alaska	Sitka	57.053	-135.33
Common	AKK11	UWBM76760	UWBM	NA	Y												HOL	USA	Alaska	Kenai Peninsula	60.492	-151.085
Common	AKK12	UWBM76761	UWBM	NA	Y												HOL	USA	Alaska	Kenai Peninsula	60.215	-150.738
Common	AKK13	UWBM91280	UWBM	NA	Y	Y	Y	Y	Y	Y	Y	Y	Y				HOL	USA	Alaska	Juneau	58.302	-134.42
Common	AKK14	UWBM90901	UWBM	NA	Y	Y	Y	Y	Y	Y	Y	Y	Y	Y	275000	1154	HOL	USA	Alaska	Anchorage	61.253	-149.808
Common	AKK15	UWBM90902	UWBM	NA	Y												HOL	USA	Alaska	Anchorage	61.253	-149.808
Common	AKK17	UWBM91102	UWBM	NA	Y												HOL	USA	Alaska	Anchorage	61.253	-149.808
Common	AKK23	UWBM91121	UWBM	NA	Y												HOL	USA	Alaska	Anchorage	61.253	-149.808
Common	AKK24	UWBM91146	UWBM	NA	Y												HOL	USA	Alaska	Anchorage	61.174	-149.981
Common	AKK25	UWBM91147	UWBM	NA	Y												HOL	USA	Alaska	Anchorage	61.174	-149.981
Common	AKK26	UWBM91148	UWBM	NA	Y												HOL	USA	Alaska	Anchorage	61.174	-149.981
Common	AKK27	UWBM91149	UWBM	NA	Y												HOL	USA	Alaska	Anchorage	61.174	-149.981
Common	AKK28	UWBM91150	UWBM	NA	Y												HOL	USA	Alaska	Anchorage	61.174	-149.981
Common	AKK34	UWBM91457	UWBM	NA	Y	Y											HOL	USA	Alaska	Juneau	58.302	-134.42
Common	AKK35	UWBM90075	UWBM	NA	Y	Y											HOL	USA	Alaska	Juneau	58.302	-134.421
Common	AKK36	USNM638908	USNM	2007	Y	Y	Y	Y	Y	Y	Y	Y	Y				HOL	USA	Alaska	Juneau	58.358	-134.583
Common	AKK37	USNM638909	USNM	2007	Y												HOL	USA	Alaska	Juneau	58.302	-134.42
Common	AKK38	USNM639072	USNM	2006	Y	Y	Y	Y	Y	Y	Y	Y	Y				HOL	USA	Alaska	Kenai Peninsula	60.554	-151.258
Common	AKK39	USNM639073	USNM	2006	Y												HOL	USA	Alaska	Ninilchik	60.051	-151.669
Common	AKK40	USNM638919	USNM	2007	Y												HOL	USA	Alaska	Juneau	58.302	-134.42
Common	ALB01	Hprocter	H. Proctor	2013	Y	Y								Y	218000	1142	HOL	Canada	Alberta	Edmonton	53.53	-113.49
Common	ALB02	Z98.1.5	RAM	1995	Y	Y	Y	Y	Y	Y	Y	Y	Y	Y	271000	1146	HOL	Canada	Alberta		53.933	-116.577
Common	ALB03	Z98.6.33	RAM	1998	Y	Y											HOL	Canada	Alberta	Calling Lake	55.33	-113.32
Common	ALB04	Z98.6.34	RAM	1998	Y	Y	Y	Y	Y	Y	Y	Y	Y	Y	323000	1149	HOL	Canada	Alberta	Calling Lake	55.33	-113.32
Common	ALB05	Z01.13.6	RAM	1989	Y	Y	Y	Y	Y	Y	Y	Y	Y	Y	329000	1167	HOL	Canada	Alberta	Wabamun Lake	53.55	-114.83
Common	ALB06	Z02.17.1	RAM	2002	Y	Y				Y	Y						HOL	Canada	Alberta	Strathcona	53.5	-112.83
Common	ALB064	FWD 3064	S. Stamler	2014	Y												HOL	Canada	Alberta	Athabasca	54.721	-113.285
Common	ALB068	FWD 3068	S. Stamler	2014	Y												HOL	Canada	Alberta	Bonnyville	54.268	-110.727
Common	ALB07	Z05.2.71	RAM	1995	Y	Y											HOL	Canada	Alberta	Jerry Creek	55.08	-115.28
Common	ALB547	FWD 547	S. Stamler	1998	Y												HOL	Canada	Alberta	Ft. McMurray	56.758	-111.557
Common	ALB565	FWD 565	S. Stamler	1990	Y												HOL	Canada	Alberta	Wildwood	53.609	-115.235
Common	ALB566	FWD 566	S. Stamler	1992	Y												HOL	Canada	Alberta	Evansburg	53.602	-115.015
Common	ALB569	FWD 569	S. Stamler	1993	Y												HOL	Canada	Alberta	Fort McMurray	56.719	-111.36
Common	AZ13	NAUAZ 2013	NAU	2013	Y	Y											west	USA	Arizona	Flagstaff	35.197	-111.653
Common	AZ3825	AZ_TRH3825	UA	2003	Y*	Y	Y	Y	Y	Y	Y	Y	Y				west	USA	Arizona	Pima	32.261	-110.804
Common	AZ3826	AZ_TRH3826	UA	2005	Y*	Y	Y	Y	Y	Y	Y	Y	Y				west	USA	Arizona	Cochise	32.267	-110.341
Common	AZ3827	AZ_TRH3827	UA	2003	Y*	Y	Y	Y	Y	Y	Y	Y	Y				west	USA	Arizona	Santa Cruz	31.64	-110.656
Common	AZ69956	USFWS 2327-69956	J. Marzluff /M. Leu/ K. Omland/ C. Feldman	2005	Y*									Y	477000	1165	west	USA	Arizona	Cochise	32.114	-109.921
Common	AZ69957	USFWS 2327-69957	J. Marzluff /M. Leu/ K. Omland/ C. Feldman	2005	Y*	Y								Y	440000	1162	west	USA	Arizona	Gila	33.637	-110.522
Common	AZ82	NAUAZ 1982	NAU	1982	Y	Y											west	USA	Arizona	Flagstaff	35.197	-111.653
Common	BC_1_02		I. Szabo	2008	Y	Y											HOL	Canada	British Columbia	Vancouver Island region	48.534	-123.458
Common	BC_1_03		I. Szabo	2009	Y	Y											HOL	Canada	British Columbia	Vancouver Island region	48.82	-123.661
Common	BC_1_05		I. Szabo	2009	Y												HOL	Canada	British Columbia	Vancouver Island region	48.82	-123.661
Common	BC_1_06		I. Szabo	2013	Y	Y											HOL	Canada	British Columbia	Vancouver Island region	49.168	-123.94
Common	BC_1_07		I. Szabo	2013	Y												HOL	Canada	British Columbia	Vancouver Island region	?	?
Common	BC_1_08		I. Szabo	2013	Y	Y	Y	Y	Y	Y	Y	Y	Y				HOL	Canada	British Columbia	Vancouver Island region	49.235	-124.807
Common	BC_1_09		I. Szabo	2013	Y												HOL	Canada	British Columbia	Vancouver Island region	49.235	-124.807
Common	BC_1_10		I. Szabo	2013	Y	Y											HOL	Canada	British Columbia	Vancouver Island region	49.305	-124.429
Common	BC_1_11		I. Szabo	2014	Y	Y		Y	Y	Y	Y	Y	Y	Y	412000	1160	HOL	Canada	British Columbia	Vancouver Island region	49.684	-124.989
Common	BC_1_13		I. Szabo	2014	Y												HOL	Canada	British Columbia	Vancouver Island region	49.684	-124.989
Common	BC_1_14		I. Szabo	2011	Y												HOL	Canada	British Columbia	Vancouver Island region	49.684	-124.989
Common	BC_1_15		I. Szabo	2012	Y												HOL	Canada	British Columbia	Vancouver Island region	49.835	-125.13
Common	BC_1_16		I. Szabo	2012	Y												HOL	Canada	British Columbia	Vancouver Island region	49.684	-124.989
Common	BC_1_17		I. Szabo	2013	Y												HOL	Canada	British Columbia	Vancouver Island region	49.684	-124.989
Common	BC_1_18		I. Szabo	2013	Y												HOL	Canada	British Columbia	Vancouver Island region	50.034	-125.273
Common	BC_1_19		I. Szabo	2012	Y												HOL	Canada	British Columbia	Vancouver Island region	49.835	-125.13
Common	BC_1_20		I. Szabo	NA	Y												HOL	Canada	British Columbia	Vancouver Island region	49.684	-124.989
Common	BC_1_21		I. Szabo	2012	Y												HOL	Canada	British Columbia	Vancouver Island region	48.633	-123.647
Common	BC_1_22		I. Szabo	NA	Y												HOL	Canada	British Columbia	Vancouver Island region	?	?
Common	BC_1_23	UBCBBM B017030	UCBBBM	2010	Y												HOL	Canada	British Columbia	Vancouver Island region	49.168	-123.94
Common	BC_2_01		I. Szabo	2013	Y	Y											HOL	Canada	British Columbia	Lower mainland region	49.367	-123.167
Common	BC_2_02		I. Szabo	2007	Y												HOL	Canada	British Columbia	Lower mainland region	49.284	-122.792
Common	BC_2_03		I. Szabo	2006	Y												HOL	Canada	British Columbia	Lower mainland region	49.263	-122.781
Common	BC_2_04		I. Szabo	2007	Y												HOL	Canada	British Columbia	Lower mainland region	49.383	-123.383
Common	BC_2_05		I. Szabo	2013	Y	Y	Y	Y	Y	Y	Y	Y	Y				HOL	Canada	British Columbia	Lower mainland region	49.367	-123.167
Common	BC_2_06		I. Szabo	2013	Y												HOL	Canada	British Columbia	Lower mainland region	49.283	-123.119
Common	BC_2_07	UBCBBM TB001225	UCBBBM	1967	Y												HOL	Canada	British Columbia	Lower mainland region	49.283	-123.119
Common	BC_2_08	UBCBBM TB000793	UCBBBM	2014	Y	Y											HOL	Canada	British Columbia	Lower mainland region	49.283	-122.832
Common	BC_2_09	UBCBBM B017043	UCBBBM	2006	Y	Y	Y	Y	Y	Y	Y	Y	Y				HOL	Canada	British Columbia	Lower mainland region	49.167	-123.133
Common	BC_2_10		I. Szabo	2014	Y	Y	Y	Y	Y	Y	Y	Y	Y				HOL	Canada	British Columbia	Lower mainland region	49.377	-123.369
Common	BC_2_11		I. Szabo	2014	Y	Y											HOL	Canada	British Columbia	Lower mainland region	49.209	-122.908
Common	BC_2_12		I. Szabo	2014	Y												HOL	Canada	British Columbia	Lower mainland region	49.209	-122.908
Common	BC_2_13		I. Szabo	2014	Y	Y											HOL	Canada	British Columbia	Lower mainland region	49.2	-123.034
Common	BC_3_01		I. Szabo	2013	Y	Y	Y	Y	Y	Y	Y	Y	Y				HOL	Canada	British Columbia	Thompson-Nicola region	49.882	-120.457
Common	BC_3_02		I. Szabo	2011	Y	Y	Y	Y	Y	Y	Y	Y	Y	Y	360000	1158	HOL	Canada	British Columbia	Thompson-Nicola region	50.676	-120.341
Common	BC_3_03		I. Szabo	2013	Y	Y	Y	Y	Y	Y	Y	Y	Y				HOL	Canada	British Columbia	Thompson-Nicola region	50.135	-120.74
Common	BC_3_05		I. Szabo	NA	Y	Y											HOL	Canada	British Columbia	Thompson-Nicola region	50.175	-119.331
Common	BC_3_06		I. Szabo	NA	Y	Y											HOL	Canada	British Columbia	Thompson-Nicola region	50.175	-119.331
Common	BC_5_01		I. Szabo	2006	Y	Y	Y	Y	Y	Y	Y	Y	Y	Y	355000	1153	HOL	Canada	British Columbia	Cariboo region	52.367	-126.75
Common	BC_7a_02		I. Szabo	2014	Y												HOL	Canada	British Columbia	Omineca region	54.439	-124.254
Common	BC_7a_03		I. Szabo	2014	Y	Y	Y	Y	Y	Y	Y	Y	Y				HOL	Canada	British Columbia	Omineca region	54.046	-123.059
Common	BC_7a_04		I. Szabo	2014	Y												HOL	Canada	British Columbia	Omineca region	54.046	-123.059
Common	BC_7a_05		I. Szabo	2014	Y	Y	Y	Y	Y	Y	Y	Y	Y				HOL	Canada	British Columbia	Omineca region	54.046	-123.059
Common	BC_7a_06		I. Szabo	2014	Y	Y	Y	Y	Y	Y	Y	Y	Y	Y	458000	1161	HOL	Canada	British Columbia	Omineca region	54.046	-123.059
Common	BC_7a_08		I. Szabo	2014	Y	Y	Y	Y	Y	Y	Y	Y	Y				HOL	Canada	British Columbia	Omineca region	55.115	-122.977
Common	BC_7B_02		I. Szabo	2014	Y												HOL	Canada	British Columbia	Peace region	56.041	-120.636
Common	CA_DGM1		D. Mulcahy	2005	Y*												CAL	USA	California	Tulare	35.879	-118.677
Common	CA56	AMNH 07756	AMNH	2002	Y	Y	Y	Y	Y	Y	Y	Y	Y				CAL	USA	California	Redding	40.589	-122.391
Common	CA_RS8		M. Pavelka	1998	Y*												CAL	USA	California	San Diego	33.271	-117.446
Common	CA_SDSU2144	SDSU 2144	SDSU	1997	Y*												CAL	USA	California	San Diego	32.716	-117.161
Common	CA1007	USFWS 986-01007	M. Pavelka	1998	Y*	Y	Y	Y	Y	Y	Y	Y	Y				CAL	USA	California	San Diego	33.305	-117.478
Common	CA1522	USFWS 986-01522	M. Pavelka	1998	Y*	Y	Y	Y	Y	Y	Y	Y	Y				CAL	USA	California	San Diego	33.271	-117.446
Common	CA166	UCSB 90-166	UCSB	1994	Y*	Y								X	185000		CAL	USA	California	Edwards AFB	34.924	-117.89
Common	CA168	UCSB 90-168	UCSB	1994	Y*												CAL	USA	California	Edwards AFB	34.924	-117.89
Common	CA169	UCSB 90-169	UCSB	1994	Y*	Y											CAL	USA	California	Edwards AFB	34.924	-117.89
Common	CA170	UCSB 90-170	UCSB	1994	Y*	Y								Y	621000	1171	CAL	USA	California	Edwards AFB	34.924	-117.89
Common	CA171	UCSB 90-171	UCSB	1994	Y*	Y											CAL	USA	California	Edwards AFB	34.924	-117.89
Common	CA1714	MVZ CC1714	MVZ	2000	Y*	Y	Y	Y	Y	Y	Y	Y	Y	Y	759000	1172	CAL	USA	California	Livermore	37.682	-121.768
Common	CA172	UCSB 90-172	UCSB	1994	Y*	Y											CAL	USA	California	Edwards AFB	34.924	-117.89
Common	CA173	UCSB 90-173	UCSB	1994	Y*	Y											CAL	USA	California	Edwards AFB	34.924	-117.89
Common	CA175	UCSB 90-175	UCSB	1994	Y*	Y								X	89000		CAL	USA	California	Edwards AFB	34.924	-117.89
Common	CA176	UCSB 90-176	UCSB	1994	Y*	Y											CAL	USA	California	Edwards AFB	34.924	-117.89
Common	CA177	UCSB 90-177	UCSB	1994	Y*	Y											CAL	USA	California	Edwards AFB	34.924	-117.89
Common	CA179	UCSB 90-179	UCSB	1994	Y*	Y											CAL	USA	California	Edwards AFB	34.924	-117.89
Common	CA1793	USFWS 986-01793	M. Pavelka	1998	Y*	Y											CAL	USA	California	San Diego	33.315	-117.488
Common	CA181	UCSB 90-181	UCSB	NA	Y*												CAL	USA	California	Edwards AFB	34.924	-117.89
Common	CA183	UCSB 90-183	UCSB	1994	Y*												CAL	USA	California	Edwards AFB	34.924	-117.89
Common	CA185	UCSB 90-185	UCSB	1994	Y*	Y											CAL	USA	California	Edwards AFB	34.924	-117.89
Common	CA187	UCSB 90-187	UCSB	1994	Y*												CAL	USA	California	Edwards AFB	34.924	-117.89
Common	CA2059	MVZ CC2059	MVZ	2000	Y*	Y	Y	Y	Y	Y	Y	Y	Y	Y	247000	1130	CAL	USA	California	Contra Costa	37.91	-122.065
Common	CA58283	USFWS 816-58283	M. Pavelka	1998	Y*	Y											CAL	USA	California	San Diego	33.3	-117.472
Common	CA601	1026-98601	W. Boarman	2001	Y*												CAL	USA	California	Edwards AFB	34.924	-117.89
Common	CA602	1026-98602	W. Boarman	2001	Y*	Y											CAL	USA	California	Edwards AFB	34.924	-117.89
Common	CA603	1026-98603	W. Boarman	2001	Y*	Y											CAL	USA	California	Edwards AFB	34.924	-117.89
Common	CA604	1026-98604	W. Boarman	2001	Y*												CAL	USA	California	Edwards AFB	34.924	-117.89
Common	CA605	1026-98605	W. Boarman	2001	Y*	Y	Y	Y	Y	Y	Y	Y	Y				CAL	USA	California	Edwards AFB	34.924	-117.89
Common	CA881	2407-51881	W. Boarman	2001	Y*	Y	Y	Y	Y	Y		Y	Y				CAL	USA	California	Ft Irwin	35.263	-116.685
Common	CA882	2407-51882	W. Boarman	2001	Y*	Y											CAL	USA	California	Ft Irwin	35.263	-116.685
Common	CA883	2407-51883	W. Boarman	2001	Y*	Y											CAL	USA	California	Ft Irwin	35.263	-116.685
Common	CA884	2407-51884	W. Boarman	2001	Y*	Y											CAL	USA	California	Ft Irwin	35.263	-116.685
Common	CA885	2407-51885	W. Boarman	2001	Y*												CAL	USA	California	Ft Irwin	35.263	-116.685
Common	CA886	2407-51886	W. Boarman	2001	Y*												CAL	USA	California	Ft Irwin	35.263	-116.685
Common	CA887	2407-51887	W. Boarman	2001	Y*	Y								Y	954000	1171	CAL	USA	California	Ft Irwin	35.263	-116.685
Common	CA888	2407-51888	W. Boarman	2001	Y*	Y											CAL	USA	California	Ft Irwin	35.263	-116.685
Common	CA889	2407-51889	W. Boarman	2001	Y*	Y	Y	Y	Y	Y	Y	Y	Y				CAL	USA	California	Ft Irwin	35.263	-116.685
Common	CA890	2407-51890	W. Boarman	2001	Y*												CAL	USA	California	Ft Irwin	35.263	-116.685
Common	CA891	2407-51891	W. Boarman	2001	Y*	Y											CAL	USA	California	Ft Irwin	35.263	-116.685
Common	CA892	2407-51892	W. Boarman	2001	Y*	Y								Y	626000	1165	CAL	USA	California	Ft Irwin	35.263	-116.685
Common	CA893	2407-51893	W. Boarman	2001	Y*	Y											CAL	USA	California	Ft Irwin	35.263	-116.685
Common	CA894	2407-51894	W. Boarman	2001	Y*	Y											CAL	USA	California	Ft Irwin	35.263	-116.685
Common	CA895	2407-51895	W. Boarman	2001	Y*	Y	Y	Y	Y	Y	Y	Y	Y				CAL	USA	California	Ft Irwin	35.263	-116.685
Common	CA896	2407-51896	W. Boarman	2001	Y*	Y	Y	Y	Y	Y	Y	Y	Y				CAL	USA	California	Ft Irwin	35.263	-116.685
Common	CA897	2407-51897	W. Boarman	2001	Y*	Y											CAL	USA	California	Ft Irwin	35.263	-116.685
Common	CA898	2407-51898	W. Boarman	2001	Y*	Y	Y	Y	Y	Y	Y	Y	Y				CAL	USA	California	Ft Irwin	35.263	-116.685
Common	CA899	2407-51899	W. Boarman	2001	Y*	Y								Y	486000	1158	CAL	USA	California	Ft Irwin	35.263	-116.685
Common	CA900	2407-51900	W. Boarman	2001	Y*	Y											CAL	USA	California	Ft Irwin	35.263	-116.685
Common	CAIS1		R. Fleischer/K. Omland	NA	Y*	Y	Y	Y	Y	Y	Y	Y	Y				CAL	USA	California	San Clemente Island	32.903	-118.498
Common	CAIS2		R. Fleischer/K. Omland	NA	Y*	Y	Y	Y	Y	Y	Y	Y	Y				CAL	USA	California	San Clemente Island	32.903	-118.498
Common	CAIS3		R. Fleischer/K. Omland	NA	Y*	Y	Y	Y	Y	Y	Y	Y	Y				CAL	USA	California	San Clemente Island	32.903	-118.498
Common	CAIS4		R. Fleischer/K. Omland	NA	Y*	Y	Y	Y	Y	Y	Y	Y	Y				CAL	USA	California	San Clemente Island	32.903	-118.498
Common	CO49	DMNS 34749	DMNS	1991	Y												west	USA	Colorado	El Paso	39.093	-104.845
Common	CO53	DMNS.ZB.34953	DMNS	2013	Y	Y	Y	Y	Y	Y	Y	Y	Y	Y	525000	1170	west	USA	Colorado	Larimer	40.379	-105.508
Common	CO60	DMNS.ZB.34960	DMNS	2013	Y	Y	Y	Y	Y	Y	Y	Y	Y	Y	324000	1104	west	USA	Colorado	Larimer	40.535	-105.106
Common	CO76	DMNS.ZB.34976	DMNS	2014	Y	Y	Y	Y	Y	Y	Y	Y	Y	Y	213000	1134	west	USA	Colorado	Boulder	40.2	-105.1
Common	ID1_96black	"96" black	J. Marzluff	1996	Y*												west	USA	Idaho	Ada	43.479	-116.242
Common	ID10_97black	"97" black	J. Marzluff	1996	Y*												west	USA	Idaho	Ada	43.479	-116.242
Common	ID11		J. Marzluff	NA	Y*												west	USA	Idaho		43.479	-116.242
Common	ID12		J. Marzluff	NA	Y*												west	USA	Idaho		43.479	-116.242
Common	ID2	"FW27"	J. Marzluff	1996	Y*	Y	Y	Y	Y	Y	Y	Y	Y				west	USA	Idaho	Ada	43.479	-116.242
Common	ID3_sibgroup3	SibGroup3	J. Marzluff	1996	Y*	Y											west	USA	Idaho	Ada	43.479	-116.242
Common	ID4_sibgroup4	SibGroup4	J. Marzluff	1996	Y*	Y											west	USA	Idaho	Ada	43.479	-116.242
Common	ID5_00black	"00" black	J. Marzluff	1996	Y*												west	USA	Idaho	Ada	43.479	-116.242
Common	ID6	"87" black	J. Marzluff	1996	Y*	Y	Y	Y	Y	Y	Y	Y	Y				west	USA	Idaho	Ada	43.479	-116.242
Common	ID7_Y20black	"Y20" black	J. Marzluff	1996	Y*	Y											west	USA	Idaho	Ada	43.479	-116.242
Common	ID8_98black	"98" black	J. Marzluff	1996	Y*												west	USA	Idaho	Ada	43.479	-116.242
Common	ID9_18black	"18" black	J. Marzluff	1996	Y*												west	USA	Idaho	Ada	43.479	-116.242
Common	ME_1_674	727-55674	J. Marzluff/ B. Heinrich	NA	Y*												HOL	USA	Maine	?Franklin	44.587	-68.232
Common	ME_10_675	727-55675	J. Marzluff/ B. Heinrich	NA	Y*	Y											HOL	USA	Maine	?Franklin	44.587	-68.232
Common	ME_11_105	1507-08105	J. Marzluff/B. Heinrich	NA	Y*												HOL	USA	Maine	?Franklin	44.587	-68.232
Common	ME_12_114	1507-08114	J. Marzluff/B. Heinrich	NA	Y*												HOL	USA	Maine	?Franklin	44.587	-68.232
Common	ME_13_123	1507-08123	J. Marzluff/B. Heinrich	NA	Y*												HOL	USA	Maine	?Franklin	44.587	-68.232
Common	ME_14_132	1507-08132	J. Marzluff/B. Heinrich	NA	Y*	Y	Y	Y	Y	Y	Y	Y	Y				HOL	USA	Maine	?Franklin	44.587	-68.232
Common	ME_15_141	1507-08141	J. Marzluff/B. Heinrich	NA	Y*	Y	Y	Y	Y	Y	Y	Y	Y				HOL	USA	Maine	?Franklin	44.587	-68.232
Common	ME_16_150	1507-08150	J. Marzluff/B. Heinrich	NA	Y*												HOL	USA	Maine	?Franklin	44.587	-68.232
Common	ME_17_159	1507-08159	J. Marzluff/B. Heinrich	NA	Y*	Y	Y	Y	Y	Y	Y	Y	Y				HOL	USA	Maine	?Franklin	44.587	-68.232
Common	ME_18_168	1507-08168	J. Marzluff/B. Heinrich	NA	Y*												HOL	USA	Maine	?Franklin	44.587	-68.232
Common	ME_19_676	727-55676	J. Marzluff/B. Heinrich	NA	Y*	Y											HOL	USA	Maine	?Franklin	44.587	-68.232
Common	ME_2_104	1507-08104	J. Marzluff/B. Heinrich	NA	Y*												HOL	USA	Maine	?Franklin	44.587	-68.232
Common	ME_20_106	1507-08106	J. Marzluff/B. Heinrich	NA	Y*	Y											HOL	USA	Maine	?Franklin	44.587	-68.232
Common	ME_3_113	1507-08113	J. Marzluff/B. Heinrich	NA	Y*												HOL	USA	Maine	?Franklin	44.587	-68.232
Common	ME_4_122	1507-08122	J. Marzluff/B. Heinrich	NA	Y*												HOL	USA	Maine	?Franklin	44.587	-68.232
Common	ME_5_131	1507-08131	J. Marzluff/B. Heinrich	NA	Y*	Y											HOL	USA	Maine	?Franklin	44.587	-68.232
Common	ME_6_140	1507-08140	J. Marzluff/B. Heinrich	NA	Y*	Y											HOL	USA	Maine	?Franklin	44.587	-68.232
Common	ME_7_149	1507-08149	J. Marzluff/B. Heinrich	NA	Y*	Y	Y	Y	Y	Y	Y	Y	Y				HOL	USA	Maine	?Franklin	44.587	-68.232
Common	ME_8_158	1507-08158	J. Marzluff/B. Heinrich	NA	Y*												HOL	USA	Maine	?Franklin	44.587	-68.232
Common	ME_9_167	1507-08167	J. Marzluff/B. Heinrich	NA	Y*	Y											HOL	USA	Maine	?Franklin	44.587	-68.232
Common	ME_R1		J. Marzluff/B. Heinrich	NA	Y*												HOL	USA	Maine	?Franklin	44.587	-68.232
Common	ME_R2		J. Marzluff/B. Heinrich	NA	Y*												HOL	USA	Maine	?Franklin	44.587	-68.232
Common	ME_R3		J. Marzluff/B. Heinrich	NA	Y*	Y											HOL	USA	Maine	?Franklin	44.587	-68.232
Common	ME_R4		J. Marzluff/B. Heinrich	NA	Y*												HOL	USA	Maine	?Franklin	44.587	-68.232
Common	ME_R5		J. Marzluff/B. Heinrich	NA	Y*												HOL	USA	Maine	?Franklin	44.587	-68.232
Common	ME_R6		J. Marzluff/B. Heinrich	NA	Y*												HOL	USA	Maine	?Franklin	44.587	-68.232
Common	ME_R7		J. Marzluff/B. Heinrich	NA	Y*												HOL	USA	Maine	?Franklin	44.587	-68.232
Common	ME367	AMNH 16367	AMNH	2007	Y	Y											HOL	USA	Maine	Washington	44.532	-67.888
Common	ME373	AMNH 16373	AMNH	2008	Y	Y											HOL	USA	Maine	Penobscot	44.742	-68.839
Common	ME374	AMNH 16374	AMNH	2008	Y	Y											HOL	USA	Maine	Waldo	44.435	-69.28
Common	ME434	AMNH 17434	AMNH	2009	Y	Y											HOL	USA	Maine	Cumberland	43.97	-70.61
Common	ME360	AMNH 16360	AMNH	2005	Y	Y											HOL	USA	Maine	Kennebec	44.312	-69.78
Common	ME838	AMNH 20838	AMNH	2009	Y	Y								Y	482000	1145	HOL	USA	Maine	Penobscot	44.821	-69.111
Common	ME850	AMNH 20850	AMNH	2012	Y	Y								Y	478000	1161	HOL	USA	Maine	Waldo	44.443	-69.149
Common	MEX_HON82	CM P135382	CM	1951	Y												west	Honduras	Francisco Morazan	Sabana Grande	13.899	-87.246
Common	MEX114	FMNH 174114	FMNH	1928	Y												west	Mexico	Baja California	Santa Rosalia	27.398	-112.304
Common	MEX115	FMNH 174115	FMNH	1928	Y												west	Mexico	Baja California	Santa Rosalia	27.337	-112.266
Common	MEX156	KU 101156	KU	1959	Y												west	Mexico	Coahuila	El Diamante	25.372	-100.877
Common	MEX256	MVZ 120256	MVZ	1950	Y												west	Mexico	Baja California	Isla San Benito	28.317	-115.583
Common	MEX379	TCWC 9379	BRTC	1974	Y												west	Mexico	San Luis Potosi	Rancho Capulin	22.67	-99.63
Common	MEX560	MVZ 119560	MVZ	1948	Y												west	Mexico	Chihuahua	Rio El Gavilán	30.015	-108.417
Common	MEX561	MVZ 119561	MVZ	1948	Y												west	Mexico	Chihuahua	Rio El Gavilán	30.015	-108.417
Common	MEX58	DMNH 38958	DMNH	1953	Y												west	Mexico	Sonora	Granados	29.85	-109.301
Common	MEX770	KU 37770	KU	1953	Y												west	Mexico	Durango	Coyotes	23.874	-105.318
Common	MEX772	MVZ 129772	MVZ	1953	Y												west	Mexico	Coahuila	Sierra del Carmen	28.978	-102.552
Common	MEX864	MVZ 74864	MVZ	1938	Y												west	Mexico	Sonora	Sonoita	31.837	-113.39
Common	MEX95	DMNH 53295	DMNH	1958	Y												west	Mexico	Coahuila	Las Vacas	25.329	-100.849
Common	MEX96	DMNH 53296	DMNH	1958	Y												west	Mexico	Coahuila	Las Vacas	25.33	-100.99
Common	MIEAK01	UMMZ242990	UMMZ	NA	Y	Y	Y	Y	Y	Y	Y	Y	Y	Y	894000	1172	HOL	USA	Michigan	Kent	43.01	-85.52
Common	MIEAK02	UMMZ234606	UMMZ	NA	Y	Y	Y	Y	Y	Y	Y	Y	Y	Y	349000	1135	HOL	USA	Michigan	Emmet	45.642	-84.977
Common	MIEAK03	UMMZ238007	UMMZ	NA	Y	Y	Y	Y	Y		Y	Y	Y	Y	270000	1135	HOL	USA	Michigan	Chippewa	46.312	-84.593
Common	MIEAK04	UMMZ240634	UMMZ	NA	Y	Y	Y	Y	Y	Y	Y	Y	Y				HOL	USA	Michigan	Cheboygan	45.647	-84.474
Common	MN_BellJK9402	BMNH JK9402	BMNH	1991	Y*	Y											HOL	USA	Minnesota	St. Louis	47.903	-91.867
Common	MN1559	FMNH385573	FMNH	1999	Y*	Y	Y	Y	Y		Y	Y	Y				HOL	USA	Minnesota	Cass	47.214	-94.231
Common	MN1672	FMNH385572	FMNH	1999	Y*	Y	Y	Y	Y	Y	Y	Y	Y				HOL	USA	Minnesota	Beltrami	47.474	-94.88
Common	MN7353	BMNH X7353	BMNH	NA	Y*	Y	Y	Y	Y	Y	Y	Y	Y	X	10000		HOL	USA	Minnesota	St. Louis	46.787	-92.1
Common	MN7371	BMNH X7371	BMNH	NA	Y*	Y	Y	Y	Y	Y	Y	Y	Y	Y	291000	1142	HOL	USA	Minnesota	Hinckley	46.015	-92.939
Common	MN7442	BMNH X7442	BMNH	NA	Y*	Y	Y	Y	Y	Y	Y	Y	Y				HOL	USA	Minnesota	St. Louis	47.74	-92.362
Common	MTC01	YWS #2	K. Omland/M. Restani	2014	Y	Y											west	USA	Montana	Carbon	45.199	-109.242
Common	MTH909	2087-43909	M. Restani	2014	Y												west	USA	Montana	Helena	46.674	-111.877
Common	MTH910	2087-43910	M. Restani	2014	Y												west	USA	Montana	Helena	46.674	-111.877
Common	MTH911	2087-43911	M. Restani	2014	Y												west	USA	Montana	Helena	46.674	-111.877
Common	MTH912	2087-43912	M. Restani	2014	Y												west	USA	Montana	Helena	46.674	-111.877
Common	MTH913	2087-43913	M. Restani	2014	Y												west	USA	Montana	Helena	46.674	-111.877
Common	MTH914	2087-43914	M. Restani	2014	Y												west	USA	Montana	Helena	46.674	-111.877
Common	MTH915	2087-43915	M. Restani	2014	Y												west	USA	Montana	Helena	46.674	-111.877
Common	MTH916	2087-43916	M. Restani	2014	Y												west	USA	Montana	Helena	46.674	-111.877
Common	MTH917	2087-43917	M. Restani	2014	Y												west	USA	Montana	Helena	46.674	-111.877
Common	MTH918	2087-43918	M. Restani	2014	Y												west	USA	Montana	Helena	46.674	-111.877
Common	MTH919	2087-43919	M. Restani	2014	Y												west	USA	Montana	Helena	46.674	-111.877
Common	MTHH1		H. Hogback	2000	Y	Y	Y	Y	Y	Y	Y	Y	Y				west	USA	Montana	Meagher	46.272	-110.807
Common	MTK01		K. Omland/M. Restani/R. Yates	2014	Y	Y	Y	Y	Y	Y	Y	Y	Y	Y	287000	1139	west	USA	Montana	Kalispell Dump	48.309	-114.342
Common	MTK02		K. Omland/M. Restani/R. Yates	2014	Y												west	USA	Montana	Kalispell Dump	48.309	-114.342
Common	MTK03		K. Omland/M. Restani/R. Yates	2014	Y												west	USA	Montana	Kalispell Dump	48.309	-114.342
Common	MTK04		K. Omland/M. Restani/R. Yates	2014	Y	Y											west	USA	Montana	Kalispell Dump	48.309	-114.342
Common	MTK06		R. Yates	2014	Y	Y											west	USA	Montana	Kalispell Dump	48.309	-114.342
Common	MTK07		R. Yates	2014	Y	Y											west	USA	Montana	Kalispell Dump	48.309	-114.342
Common	MTK08		R. Yates	2014	Y	Y	Y	Y	Y	Y	Y	Y	Y	Y	272000	1149	west	USA	Montana	Kalispell Dump	48.309	-114.342
Common	MTR240	1807-88240	K. Omland/M. Restani	2014	Y	Y	Y	Y	Y	Y	Y	Y	Y	X	138000		west	USA	Montana	Carbon	45.199	-109.242
Common	MTR241	1807-88241	K. Omland/M. Restani	2014	Y	Y											west	USA	Montana	Carbon	45.199	-109.242
Common	MTR242	1807-88242	K. Omland/M. Restani	2014	Y	Y											west	USA	Montana	Carbon	45.199	-109.242
Common	MTR243	1807-88243	K. Omland/M. Restani	2014	Y	Y	Y	Y	Y	Y	Y	Y	Y	Y	193000	1110	west	USA	Montana	Carbon	45.199	-109.242
Common	MTW01		R. Yates	2014	Y	Y											west	USA	Montana	Whitefish	48.402	-114.301
Common	MTW02		R. Yates	2014	Y												west	USA	Montana	Whitefish	48.402	-114.301
Common	MTW03		R. Yates	2014	Y												west	USA	Montana	Whitefish	48.402	-114.301
Common	MTW04		R. Yates	2014	Y												west	USA	Montana	Whitefish	48.402	-114.301
Common	MTW231	1807-88231	K. Omland/M. Restani	2014	Y	Y	Y	Y	Y	Y	Y	Y	Y				west	USA	Montana	Whitefish	48.392	-114.326
Common	MTW232	1807-88232	K. Omland/M. Restani	2014	Y	Y											west	USA	Montana	Whitefish	48.392	-114.326
Common	MTW233	1807-88233	K. Omland/M. Restani	2014		Y											west	USA	Montana	Whitefish	48.392	-114.326
Common	MTW234	1807-88234	K. Omland/M. Restani	2014	Y	Y											west	USA	Montana	Whitefish	48.392	-114.326
Common	MTW235	1807-88235	K. Omland/M. Restani	2014	Y	Y											west	USA	Montana	Whitefish	48.392	-114.326
Common	MTW236	1807-88236	K. Omland/M. Restani	2014		Y											west	USA	Montana	Whitefish	48.392	-114.326
Common	MTW237	1807-88237	K. Omland/M. Restani	2014		Y											west	USA	Montana	Whitefish	48.392	-114.326
Common	MTW238	1807-88238	K. Omland/M. Restani	2014		Y											west	USA	Montana	Whitefish	48.392	-114.326
Common	MTW239	1807-88239	K. Omland/M. Restani	2014	Y	Y	Y		Y	Y	Y	Y	Y	Y	284000	1158	west	USA	Montana	Whitefish	48.392	-114.326
Common	NC19321	NCSM 19321	NCSM	2000	Y*												HOL	USA	North Carolina	Avery	36.111	-81.811
Common	NJ53	AMNH 21253	AMNH	2013	Y	Y	Y	Y	Y	Y	Y	Y	Y	Y	337000	1162	HOL	USA	New Jersey	Sussex	41.109	-74.554
Common	NM_1523	AMNH-PRS1523	AMNH	NA	Y*	Y											west	USA	New Mexico	Santa Fe	35.687	-105.938
Common	NM_1861	MSB 20655	UNMMSB	2009	Y*												west	USA	New Mexico	Taos	36.407	-105.573
Common	NM_5880	MSB 20593	UNMMSB	2009	Y*	Y											west	USA	New Mexico	Taos	36.407	-105.573
Common	NM_69954	USFWS 2327-69954	J. Marzluff/A. Sanfford	2005	Y*												west	USA	New Mexico	Socorro	34.058	-106.891
Common	NM_69955	USFWS 2327-69955	M. Leu/C. Feldman	2005	Y*												west	USA	New Mexico	Bernalillo	35.3	-106.551
Common	NM_NM103252	MSB23061	UNMMSB	2009	Y*												west	USA	New Mexico	Bernalillo	35.084	-106.792
Common	NM_NM103260	MSB23152	UNMMSB	2009	Y*												west	USA	New Mexico	Sandoval	35.3	-106.771
Common	NM_NM103262	MSB23062	UNMMSB	2009	Y*												west	USA	New Mexico	Rio Arriba	36.021	-106.058
Common	NM_NM103264	MSB23174	UNMMSB	2009	Y*												west	USA	New Mexico	Hidalgo	31.525	-108.874
Common	NM_NM103265	MSB23153	UNMMSB	2009	Y*												west	USA	New Mexico	Sandoval	35.3	-106.771
Common	NM1_NM1522	AMNH-PRS1522	AMNH	1999	Y*	Y	Y	Y	Y	Y	Y	Y	Y				west	USA	New Mexico	Santa Fe	35.687	-105.938
Common	NM2_NM10461	MSB 18318	UNMMSB	2009	Y*	Y	Y	Y	Y	Y	Y	Y	Y				west	USA	New Mexico	Santa Fe	35.687	-105.935
Common	NM3_NM69953	USFWS 2327-69953	J. Marzluff/A. Sanfford	2005	Y*	Y	Y	Y	Y	Y	Y	Y	Y				west	USA	New Mexico	Socorro	34.058	-106.891
Common	NM4_NM103261	MSB23063	UNMMSB	2009	Y*	Y	Y	Y	Y	Y	Y	Y	Y				west	USA	New Mexico	Santa Fe	35.687	-105.935
Common	NMK01	MSB21669	UNMMSB	2009	Y	Y											west	USA	New Mexico	Bernalillo	35.081	-106.388
Common	NMK02	MSB21677	UNMMSB	2009	Y	Y								Y	424000	1163	west	USA	New Mexico	Santa Fe	35.687	-105.935
Common	NMK03	MSB22201	UNMMSB	2009	Y	Y								Y	465000	1142	west	USA	New Mexico	Santa Fe	35.074	-106.188
Common	NMK05	MSB23119	UNMMSB	2009	Y												west	USA	New Mexico	Bernalillo	35.118	-106.61
Common	NMK06	MSB23867	UNMMSB	2009	Y	Y	Y	Y	Y	Y	Y	Y	Y	X	89000		west	USA	New Mexico	Sandoval	35.516	-106.363
Common	NMK07	MSB24312	UNMMSB	NA	Y	Y											west	USA	New Mexico	Los Alamos	35.889	-106.287
Common	NMK08	MSB24334	UNMMSB	NA	Y									X	107000		west	USA	New Mexico	Sandoval	35.25	-106.622
Common	NMK09	MSB25238	UNMMSB	NA	Y	Y								X	103000		west	USA	New Mexico	Santa Fe	35.687	-105.935
Common	NMK10	MSB25590	UNMMSB	2009	Y												west	USA	New Mexico	Santa Fe	35.687	-105.935
Common	NMK11	MSB28638	UNMMSB	2009	Y	Y											west	USA	New Mexico	Los Alamos	35.889	-106.287
Common	NMK12	MSB28675	UNMMSB	2009	Y												west	USA	New Mexico	McKinley	35.528	-108.743
Common	NMK13	MSB28834	UNMMSB	2009	Y												west	USA	New Mexico	Rio Arriba	35.998	-105.939
Common	NMK14	MSB29010	UNMMSB	2009	Y												west	USA	New Mexico	Santa Fe	35.687	-105.935
Common	NMK16	MSB39622	UNMMSB	2009	Y												west	USA	New Mexico	Bernalillo	35.08	-106.388
Common	NV_BC01	Fleischer BC1	R. Fleischer	2003	Y*	Y											west	USA	Nevada	Clark	35.965	-114.809
Common	NV_BC02	Fleischer BC2	R. Fleischer	NA	Y*												west	USA	Nevada	Clark	35.965	-114.809
Common	NV_BC03	Fleischer BC3	R. Fleischer	NA	Y*												west	USA	Nevada	Clark	35.965	-114.809
Common	NV_BC04	Fleischer BC4	R. Fleischer	NA	Y*												west	USA	Nevada	Clark	35.965	-114.809
Common	NV_BC05	Fleischer BC5	R. Fleischer	NA	Y*												west	USA	Nevada	Clark	35.965	-114.809
Common	NV_BC06	Fleischer BC6	R. Fleischer	NA	Y*												west	USA	Nevada	Clark	35.965	-114.809
Common	NV_BC07	Fleischer BC7	R. Fleischer	2003	Y*	Y	Y	Y	Y	Y	Y	Y	Y				west	USA	Nevada	Clark	35.965	-114.809
Common	NV_BC08	Fleischer BC8	R. Fleischer	2003	Y*	Y	Y	Y	Y	Y	Y	Y	Y				west	USA	Nevada	Clark	35.965	-114.809
Common	NV_BC09	Fleischer BC9	R. Fleischer	NA	Y*												west	USA	Nevada	Clark	35.965	-114.809
Common	NV_BC10	Fleischer BC10	R. Fleischer	NA	Y*												west	USA	Nevada	Clark	35.965	-114.809
Common	NV_BC11	Fleischer BC11	R. Fleischer	NA	Y*												west	USA	Nevada	Clark	35.965	-114.809
Common	NV_BC12	Fleischer BC12	R. Fleischer	NA	Y*												west	USA	Nevada	Clark	35.965	-114.809
Common	NV_BC13	Fleischer BC13	R. Fleischer	NA	Y*												west	USA	Nevada	Clark	35.965	-114.809
Common	NV_BC14	Fleischer BC14	R. Fleischer	NA	Y*												west	USA	Nevada	Clark	35.965	-114.809
Common	NV_BC15	Fleischer BC15	R. Fleischer	NA	Y*												west	USA	Nevada	Clark	35.965	-114.809
Common	NV_BC16	Fleischer BC16	R. Fleischer	2003	Y*	Y											west	USA	Nevada	Clark	35.965	-114.809
Common	NV_BC17	Fleischer BC17	R. Fleischer	NA	Y*												west	USA	Nevada	Clark	35.965	-114.809
Common	NV_BC18	Fleischer BC18	R. Fleischer	NA	Y*												west	USA	Nevada	Clark	35.965	-114.809
Common	NV_BC19	Fleischer BC19	R. Fleischer	NA	Y*												west	USA	Nevada	Clark	35.965	-114.809
Common	NV_BC20	Fleischer BC20	R. Fleischer	NA	Y*												west	USA	Nevada	Clark	35.965	-114.809
Common	NV_BC21	Fleischer BC21	R. Fleischer	2003	Y*	Y											west	USA	Nevada	Clark	35.965	-114.809
Common	NV_BC33	FleischerBC33	R. Fleischer	2003	Y*												west	USA	Nevada	Clark	35.965	-114.809
Common	NV_D1	Fleischer D1	R. Fleischer	2003	Y*												west	USA	Nevada	Humboldt	41.945	-118.6
Common	NV_D2	Fleischer D2	R. Fleischer	2003	Y*	Y	Y	Y	Y	Y	Y	Y	Y				west	USA	Nevada	Humboldt	41.945	-118.6
Common	NV_D3	Fleischer D3	R. Fleischer	2003	Y*	Y	Y	Y	Y	Y	Y	Y	Y				west	USA	Nevada	Humboldt	41.945	-118.6
Common	NV_HumboltA	Fleischer HumboltA	R. Fleischer	NA	Y*												west	USA	Nevada	Humboldt	41.945	-118.6
Common	NV_HumboltB	Fleischer HumboltB	R. Fleischer	NA	Y*												west	USA	Nevada	Humboldt	41.945	-118.6
Common	NV_HumboltC	Fleischer HumboltC	R. Fleischer	NA	Y*												west	USA	Nevada	Humboldt	41.945	-118.6
Common	NV_HumboltD	Fleischer HumboltD	R. Fleischer	NA	Y*												west	USA	Nevada	Humboldt	41.945	-118.6
Common	NV_HumboltE	Fleischer HumboltE	R. Fleischer	NA	Y*												west	USA	Nevada	Humboldt	41.945	-118.6
Common	NV_HumboltF	Fleischer HumboltF	R. Fleischer	NA	Y*												west	USA	Nevada	Humboldt	41.945	-118.6
Common	NV_HumboltG	Fleischer HumboltG	R. Fleischer	NA	Y*												west	USA	Nevada	Humboldt	41.945	-118.6
Common	NV_LanderI	Fleischer LanderI	R. Fleischer	NA	Y*												west	USA	Nevada	Lander	40.051	-116.985
Common	NV_LanderIII	Fleischer LanderIII	R. Fleischer	NA	Y*												west	USA	Nevada	Lander	40.051	-116.985
Common	NV_LanderIV	Fleischer LanderIV	R. Fleischer	NA	Y*												west	USA	Nevada	Lander	40.051	-116.985
Common	NV_LanderV	Fleischer LanderV	R. Fleischer	NA	Y*												west	USA	Nevada	Lander	40.051	-116.985
Common	NV_LL01	Fleischer LL01	R. Fleischer	2003	Y*												west	USA	Nevada	Clark	35.182	-114.635
Common	NV_LL03	Fleischer LL03	R. Fleischer	2003	Y*	Y											west	USA	Nevada	Clark	35.182	-114.635
Common	NV_LL04	Fleischer LL04	R. Fleischer	NA	Y*												west	USA	Nevada	Clark	35.182	-114.635
Common	NV_LL05	Fleischer LL05	R. Fleischer	2003	Y*	Y	Y	Y	Y	Y		Y	Y				west	USA	Nevada	Clark	35.182	-114.635
Common	NV_LL06	Fleischer LL06	R. Fleischer	NA	Y*												west	USA	Nevada	Clark	35.182	-114.635
Common	NV_LL07	Fleischer LL07	R. Fleischer	NA	Y*												west	USA	Nevada	Clark	35.182	-114.635
Common	NV_LL08	Fleischer LL08	R. Fleischer	2003	Y*	Y											west	USA	Nevada	Clark	35.182	-114.635
Common	NV_LL10	Fleischer LL10	R. Fleischer	NA	Y*												west	USA	Nevada	Clark	35.182	-114.635
Common	NV_LL11	Fleischer LL11	R. Fleischer	NA	Y*												west	USA	Nevada	Clark	35.182	-114.635
Common	NV_LL12	Fleischer LL12	R. Fleischer	2003	Y*	Y											west	USA	Nevada	Clark	35.182	-114.635
Common	NV_LL13	Fleischer LL13	R. Fleischer	NA	Y*												west	USA	Nevada	Clark	35.182	-114.635
Common	NV_LL14	Fleischer LL14	R. Fleischer	NA	Y*												west	USA	Nevada	Clark	35.182	-114.635
Common	NV_LL15	Fleischer LL15	R. Fleischer	2003	Y*	Y	Y	Y	Y	Y	Y	Y	Y				west	USA	Nevada	Clark	35.182	-114.635
Common	NV_LL19	Fleischer LL19	R. Fleischer	NA	Y*												west	USA	Nevada	Clark	35.182	-114.635
Common	NV_R1	Fleischer NVR1	R. Fleischer	2003	Y*												west	USA	Nevada	Washoe	41.502	-119.834
Common	NV_R2	Fleischer NVR2	R. Fleischer	2003	Y*												west	USA	Nevada	Washoe	41.502	-119.834
Common	NV_TS1	Fleischer TS1	R. Fleischer	2003	Y*	Y	Y	Y	Y	Y	Y	Y	Y				west	USA	Nevada	Elko	41.275	-116.192
Common	NV_TS2	Fleischer TS2	R. Fleischer	2003	Y*	Y											west	USA	Nevada	Elko	41.275	-116.192
Common	NV_TS3	Fleischer TS3	R. Fleischer	2003	Y*	Y											west	USA	Nevada	Elko	41.275	-116.192
Common	NV_TS4	Fleischer TS4	R. Fleischer	2003	Y*	Y	Y	Y	Y	Y	Y	Y	Y				west	USA	Nevada	Elko	41.275	-116.192
Common	NV191	MBM 9200	UWBM	2005	Y*	Y	Y	Y	Y	Y	Y	Y	Y	Y	310000	1153	west	USA	Nevada	Clark	35.929	-115.47
Common	NV2068	MBM 9018	UWBM	2004	Y*	Y	Y	Y	Y	Y	Y	Y	Y	Y	269000	1135	west	USA	Nevada	Nye	38.803	-116.419
Common	NY16	CUVM 55416	CUMV	2013	Y	Y											HOL	USA	New York	Hamilton	43.721	-74.79
Common	NY20	CUVM 51420	CUMV	1999	Y	Y											HOL	USA	New York	Hamilton	43.752	-74.797
Common	NY25	NYSM 09025	NYSM	2011	Y	Y	Y	Y	Y	Y	Y	Y	Y	Y	226000	1126	HOL	USA	New York	Fulton	43.001	-74.543
Common	NY26	NYSM 11226	NYSM	2011	Y	Y	Y	Y	Y	Y	Y	Y	Y	Y	423000	1153	HOL	USA	New York	Hamilton	43.947	-74.839
Common	NY27	NYSM 11227	NYSM	2011	Y	Y	Y	Y	Y	Y		Y	Y				HOL	USA	New York	Hamilton	43.947	-74.939
Common	NY35	CUVM 54935	CUMV	2012	Y	Y											HOL	USA	New York	Tioga	42.27	-76.243
Common	NY54	AMNH 21254	AMNH	2013	Y	Y											HOL	USA	New York	Wayne	43.179	-76.77
Common	NY76	AMNH 18876	AMNH	2011	Y	Y											HOL	USA	New York	Franklin	44.134	-74.525
Common	NY90	AMNH 20690	AMNH	2013	Y	Y											HOL	USA	New York	Franklin	44.445	-74.111
Common	OK66	OMNH 5266	OMNH	1963	Y												west	USA	Oklahoma	Cimarron	36.939	-102.96
Common	OK95	OMNH22795	OMNH	2009	Y	Y	Y	Y	Y	Y	Y	Y	Y				west	USA	Oklahoma	Cimarron	36.882	-102.518
Common	OR_DSD2		D.S. Dobkin	2005	Y*												west	USA	Oregon	Deschutes	44.058	-121.315
Common	OR366	UWBM 59366	UWBM	1987	Y												west	USA	Oregon	Harney	43.266	-118.844
Common	OR67	UWBM 59367	UWBM	1987	Y												west	USA	Oregon	Harney	43.266	-118.844
Common	OR89	UWBM 59389	UWBM	1992	Y												west	USA	Oregon	Harney	42.775	-118.977
Common	SKa89	RSM A6989	RSM	1990	Y	Y											HOL	Canada	Saskatchewan	LaRonge	55.113	-105.295
Common	SKb90	RSM A6990	RSM	1991	Y	Y											HOL	Canada	Saskatchewan	North Battleford	52.773	-108.3
Common	SKc02	RSM A8422	RSM	1990	Y	Y											HOL	Canada	Saskatchewan	LaRonge	55.113	-105.295
Common	SKd66	RSM A8424	RSM	1993	Y	Y											HOL	Canada	Saskatchewan		?	?
Common	SKe03	RSM A8423	RSM	1990	Y	Y											HOL	Canada	Saskatchewan	LaRonge	55.113	-105.295
Common	TN_AJT1		A. Trently	2004	Y*												HOL	USA	Tennessee	Unicoi	36.162	-84.31
Common	TN_JTD1		J.T. Donalson	2002	Y*												HOL	USA	Tennessee	Carter	36.424	-81.953
Common	UT_644361	USNM644361	USNM	NA	Y	Y	Y	Y	Y		Y	Y	Y				west	USA	Utah	Salt Lake City Airport	40.786	-111.981
Common	UT02	UMMZ 112902	UMMZ	1939	Y												west	USA	Utah	Washington	37.1	-113.583
Common	UT13	ANSP 84513	ANSP	1927	Y												west	USA	Utah	Box Elder	41.422	-112.063
Common	UT25	FMNH 174125	FMNH	1930	Y												west	USA	Utah	Box Elder	41.444	-112.253
Common	UT26	FMNH 174126	FMNH	1935	Y												west	USA	Utah	Beaver	38.215	-112.924
Common	UT27	MVZ 63227	MVZ	1933	Y												west	USA	Utah	San Juan	37.016	-110.864
Common	UT67	FMNH 161667	FMNH	1930	Y												west	USA	Utah	Box Elder	41.444	-112.253
Common	UT91	DMNH 42391	DMNH	1941	Y												west	USA	Utah	Grand	39.004	-109.618
Common	WA_14183	1147-14183	E. Neatherlin	2005	Y*	Y											west	USA	Washington	Jefferson	48.046	-123.98
Common	WA_14184	1147-14184	E. Neatherlin	2005	Y*												west	USA	Washington	Clallam	48.158	-124.315
Common	WA_14185	1147-14185	E. Neatherlin	2005	Y*												west	USA	Washington	Clallam	47.918	-124.609
Common	WA_14186	1147-14186	E. Neatherlin	2005	Y*												west	USA	Washington	Jefferson	47.605	-124.371
Common	WA_14187	1147-14187	E. Neatherlin	2005	Y*												west	USA	Washington	Clallam	48.041	-124.017
Common	WA_14188	1147-14188	E. Neatherlin	2005	Y*												west	USA	Washington	Clallam	48.041	-124.017
Common	WA_14189	1147-14189	E. Neatherlin	2005	Y*												west	USA	Washington	Clallam	48.041	-124.017
Common	WA_14190	1147-14190	E. Neatherlin	2001	Y*												west	USA	Washington	Clallam	48.041	-124.017
Common	WA5043	UWBM 49899	UWBM	1994	Y*	Y	Y	Y	Y	Y	Y	Y	Y				west	USA	Washington	Yakima	46.219	-121.48
Common	WA60566	UWBM 60566	UWBM	1993	Y*	Y											west	USA	Washington	Grant Moses	47.13	-119.278
Common	WA60567	UWBM 60567	UWBM	1993	Y*	Y	Y	Y	Y	Y	Y	Y	Y	Y	767000	1170	west	USA	Washington	Grant Moses	47.13	-119.278
Common	WA6560	2387-36560	J. Marzluff	1997	Y*	Y	Y	Y	Y	Y	Y	Y	Y				west	USA	Washington	Clallam	48.041	-124.017
Common	WA6561	2387-36561	J. Marzluff	1997	Y*												west	USA	Washington	Clallam	48.041	-124.017
Common	WA_BOGAfledgling		J. Marzluff	2000	Y*	Y	Y	Y	Y	Y	Y	Y	Y				west	USA	Washington	Clallam	48.252	-124.262
Common	WA_CleElum		J. Marzluff	2003	Y*												west	USA	Washington	Kittatas	46.983	-120.417
Common	WA_Fairholm		J. Marzluff	2003	Y*												west	USA	Washington	Clallam	48.041	-124.017
Common	WA_Hanford		J. Marzluff	1999	Y*												west	USA	Washington	Benton	46.584	-119.388
Common	WA_LEWIS79560	UWBM 79560	UWBM	1997	Y*	Y								X	58000		west	USA	Washington	Helena	46.758	-122.031
Common	WA_Quin		J. Marzluff	1999	Y*												west	USA	Washington	Grays Harbor	47.625	-123.453
Common	WA6569_SNRD	2387-36569	J. Marzluff	1997	Y*	Y								Y	785000	1169	west	USA	Washington	Clallam	48.041	-124.017
Common	WA6570_SNRD	2387-36570	J. Marzluff	1997	Y*									Y	396000	1161	west	USA	Washington	Clallam	48.041	-124.017
Common	WA_SOAS		J. Marzluff	2002	Y*												west	USA	Washington	Clallam	48.041	-124.017
Common	WA6563	2387-36563	J. Marzluff	1997	Y*	Y	Y	Y	Y	Y	Y	Y	Y	Y	339000	1151	west	USA	Washington	Jefferson	47.859	-123.935
Common	WI_FMNHGB2214	FMNH GB2214	FMNH	NA	Y	Y	Y	Y	Y	Y	Y	Y	Y				HOL	USA	Wisconsin	north	45.783	-91.208
Common	WYK01	1547-43713	B. Bedrosian	2013	Y												west	USA	Wyoming	Wamsutter	41.673	-107.979
Common	WYK02	1547-43714	B. Bedrosian	2013	Y	Y											west	USA	Wyoming	Wamsutter	41.673	-107.979
Common	WYK03	1547-43715	B. Bedrosian	2013	Y												west	USA	Wyoming	Wamsutter	41.673	-107.979
Common	WYK04	1547-43716	B. Bedrosian	2013	Y	Y											west	USA	Wyoming	Wamsutter	41.673	-107.979
Common	WYK05	1547-43717	B. Bedrosian	2013	Y												west	USA	Wyoming	Wamsutter	41.673	-107.979
Common	WYK06	1547-43718	B. Bedrosian	2013	Y									Y	826000	1169	west	USA	Wyoming	Wamsutter	41.673	-107.979
Common	WYK07	1547-43719	B. Bedrosian	2013	Y	Y								Y	255000	1143	west	USA	Wyoming	Wamsutter	41.673	-107.979
Common	WYK08	1547-43720	B. Bedrosian	2013	Y	Y	Y	Y	Y	Y	Y	Y	Y				west	USA	Wyoming	Wamsutter	41.673	-107.979
Common	WYK09	1547-43721	B. Bedrosian	2013	Y	Y	Y	Y	Y	Y	Y	Y	Y				west	USA	Wyoming	Wamsutter	41.673	-107.979
Common	WYK16	1687-14317	B. Bedrosian	2012	Y	Y											west	USA	Wyoming	Jackson	43.48	-110.762
Common	WYK17	1687-14318	B. Bedrosian	2012	Y												west	USA	Wyoming	Jackson	43.48	-110.762
Common	WYK18	1687-14319	B. Bedrosian	2012	Y	Y											west	USA	Wyoming	Jackson	43.48	-110.762
Common	WYK19	1687-14321	B. Bedrosian	2012	Y	Y								Y	455000	1159	west	USA	Wyoming	Jackson	43.48	-110.762
Common	WYK20	1687-14323	B. Bedrosian	2012	Y												west	USA	Wyoming	Jackson	43.48	-110.762
Common	WYK21	1687-17515	B. Bedrosian	2012	Y	Y	Y	Y	Y	Y	Y	Y	Y				west	USA	Wyoming	Jackson	43.48	-110.762
Common	WYK22	1687-17544	B. Bedrosian	2012	Y	Y								X	27000		west	USA	Wyoming	Jackson	43.48	-110.762
Common	WYK23	1687-17555	B. Bedrosian	2012	Y	Y	Y	Y	Y	Y	Y	Y	Y				west	USA	Wyoming	Jackson	43.48	-110.762
Common	WYK24	1687-17560	B. Bedrosian	2012	Y	Y								X	174000		west	USA	Wyoming	Jackson	43.48	-110.762
Common	WYK26	1767-00472	B. Bedrosian	2012	Y												west	USA	Wyoming	Jackson	43.48	-110.762
Common	WYK27	1767-00483	B. Bedrosian	2012	Y												west	USA	Wyoming	Jackson	43.48	-110.762
Common	WYK29	1767-00495	B. Bedrosian	2012	Y												west	USA	Wyoming	Jackson	43.48	-110.762
Common	WYK35	1767-08539	B. Bedrosian	2012	Y												west	USA	Wyoming	Jackson	43.48	-110.762
Chihuahuan	CY02	USFWS 0975- 00401	M. Restani	2005	Y*	Y	Y	Y	Y	Y	Y	Y	Y				Chihuahua	USA	New Mexico	Eddy	32.431	-103.667
Chihuahuan	CY03	915-14517	D. Caccamise	2000		Y	Y	Y	Y	Y	Y	Y	Y				Chihuahua	USA	New Mexico	Dona Ana	32.395	-106.709
Chihuahuan	CY04	915-14502	D. Caccamise	2000	Y*	Y	Y	Y	Y	Y	Y	Y	Y				Chihuahua	USA	New Mexico	Dona Ana	32.395	-106.709
Chihuahuan	CY05	USFWS 0975- 00424	M. Restani	2005	Y*	Y	Y	Y	Y	Y	Y	Y	Y				Chihuahua	USA	New Mexico	Eddy	32.473	-103.647
Chihuahuan	CY06	LSUMZ B13350	LSUMNZ	1999	Y*												Chihuahua	USA	?		?	?
Chihuahuan	CY07	915-14505	D. Caccamise	2000	Y*	Y											Chihuahua	USA	New Mexico	Dona Ana	32.395	-106.709
Chihuahuan	CY08	915-14506	D. Caccamise	2000	Y*	Y											Chihuahua	USA	New Mexico	Dona Ana	32.395	-106.709
Chihuahuan	CY09	915-14507	D. Caccamise	2000	Y*												Chihuahua	USA	New Mexico	Dona Ana	32.395	-106.709
Chihuahuan	CY10	915-14508	D. Caccamise	2000	Y*												Chihuahua	USA	New Mexico	Dona Ana	32.395	-106.709
Chihuahuan	CY11	915-14589	D. Caccamise	2000	Y*												Chihuahua	USA	New Mexico	Dona Ana	32.395	-106.709
Chihuahuan	CY12	915-14602	D. Caccamise	2000	Y*												Chihuahua	USA	New Mexico	Dona Ana	32.395	-106.709
Chihuahuan	CY13	915-14605	D. Caccamise	2000	Y*	Y											Chihuahua	USA	New Mexico	Dona Ana	32.395	-106.709
Chihuahuan	CY14	915-14606	D. Caccamise	2000	Y*	Y											Chihuahua	USA	New Mexico	Dona Ana	32.395	-106.709
Chihuahuan	CY15	MSB30955	UNMMSB	NA	Y				Y				Y				Chihuahua	USA	New Mexico	Otero	32.9	-105.96
Chihuahuan	CY16	USFWS 0975- 00402	M. Restani	2005	Y*	Y	Y	Y	Y	Y	Y	Y	Y				Chihuahua	USA	New Mexico	Eddy	32.288	-104.196
Chihuahuan	CY17	MSB 40524	UNMMSB	NA	Y	Y	Y	Y	Y	Y	Y	Y	Y	Y	381000	1145	Chihuahua	USA	New Mexico	Santa Fe	35.061	-106.191
Chihuahuan	CY18	MSB 40523	UNMMSB	NA	Y	Y	Y	Y	Y	Y	Y	Y	Y	Y	260000	1135	Chihuahua	USA	New Mexico	Bernalillo	35.018	-106.629
Chihuahuan	CY19	MSB22405	UNMMSB	NA	Y	Y	Y	Y	Y	Y	Y	Y	Y	Y	460000	1160	Chihuahua	USA	New Mexico	Lea	32.703	-103.136
Chihuahuan	CY20	MSB22907	UNMMSB	NA	Y	Y	Y	Y	Y	Y	Y	Y	Y	Y	346000	1156	Chihuahua	USA	Texas	Cameron	25.897	-97.436
Chihuahuan	CY21	MSB25417	UNMMSB	NA	Y	Y	Y	Y	Y	Y	Y	Y	Y	Y	656000	1165	Chihuahua	USA	New Mexico	Socorro	33.989	-106.885
Chihuahuan	CY22	USFWS 0975-00406	M. Restani	2005	Y*	Y	Y	Y	Y	Y	Y	Y	Y				Chihuahua	USA	New Mexico	Eddy	32.503	-103.747
Chihuahuan	CY23	USFWS 0975- 00411	M. Restani	2005	Y*												Chihuahua	USA	New Mexico	Eddy	32.489	-103.736
Chihuahuan	CY24	USFWS 0975- 00413	M. Restani	2005	Y*	Y	Y	Y	Y	Y	Y	Y	Y				Chihuahua	USA	New Mexico	Eddy	32.551	-103.701
Chihuahuan	CY25	USFWS 0975- 00418	M. Restani	2005	Y*	Y	Y	Y	Y	Y	Y	Y	Y				Chihuahua	USA	New Mexico	Eddy	32.534	-103.672
Chihuahuan	CY26	USFWS 0975- 00419	M. Restani	2005	Y*	Y											Chihuahua	USA	New Mexico	Eddy	32.524	-103.655
Chihuahuan	CY27	AMNH 25323	AMNH	1999	Y*												Chihuahua	USA	New Mexico	Lea	32.703	-103.136
Chihuahuan	CY28	LSUMZ B37377	LSUMNZ	1999	Y*	Y	Y	Y	Y	Y	Y	Y	Y	Y	259000	1119	Chihuahua	USA	Texas	Webb	27.623	-99.479
Chihuahuan	CY29	BMNH X7459	BMNH	2009	Y*	Y											Chihuahua	USA	Texas	south	?	?
Chihuahuan	CY30	LSUMZ B37376	LSUMNZ	1999	Y*												Chihuahua	USA	Texas	Webb	27.623	-99.479
